# Supplementary material for: Case Report: Cytokine storm syndrome causing retinal inflammatory factor storm
Source: Front Immunol. 2026 May 12;17:1835853. doi: 10.3389/fimmu.2026.1835853 (PMC13201202; doi:10.3389/fimmu.2026.1835853)
Supplement: Supplementary file 1 [file Table1.xlsx]

## Sheet: Sheet1
Laboratory tests at admission
Laboratory tests	Result	Prompt	Reference value
ALT	97.4	↑	7.0-45.0
AST	96.6	↑	13.0-40.0
LDH	548	↑	109.0-245.0
α-Hydroxybutyrate dehydrogenase	405	↑	78.0-240.0
CRP	38.1	↑	0.00-3.00
Homocysteine	19.5	↑	5.00-15.00
D-dimer	8.68	↑	0.00-0.55
Procalcitonin	0.933	↑	0.0-0.5
Interleukin-6	27.58	↑	0-7
NK cells	117.52	↓	175-525
Na	129.2	↓	137.0-147.0
Cl	90.4	↓	99.0-110.0
CO2	21.3	↓	22.0-33.0
Intraocular fluid (aqueous humor) testing
Inspection Item	Result	unit	Reference value
CMV nucleic acid	0	Copy/ML	<1E+03
EBV nucleic acid	0	Copy/ML	<5E+02
HSV nucleic acid	0	Copy/ML	<1E+03
VZV nucleic acid	0	Copy/ML	<5E+02
CMV-IGg	7.27	U/ml	<9
HSV-IGg	0.01	U/ml	<16
RUB-IGg	1.02	U/ml	<10
VZV-IGg	1.79	U/ml	<9
Aspergillus niger galactomannan	0.07		<0.5
Intraocular fluid roundworm IGg	0.29	U	0-3
Intraocular fluid toxoplasma gondii IGg	0.57	IU/ml	0-4
EBV-IGg	1.41	ng/ml	<7.5
Fungi (1-3) - β - D-glucan	10	Pg/ml	<26.5
VEGF	1.7	Pg/ml	0-160
IL-6	1030	Pg/ml	1-50
IL-8	26.5	Pg/ml	0-20
VCAM	13730.4	Pg/ml	200-1000
BFGF	8.9	Pg/ml	0-1
IL-10	0.7	Pg/ml	0-5
IL-10/IL-6	0.0006
